# Supplementary material for: Emergence of Tigecycline-Nonsusceptible Carbapenem-Resistant Klebsiella pneumoniae with Metallo-β-Lactamase and Transferable Ceftazidime-Avibactam Resistance in China
Source: Pathogens. 2025 Mar 4;14(3):253. doi: 10.3390/pathogens14030253 (PMC11946248; doi:10.3390/pathogens14030253)
Supplement: Supplementary file 1 [file pathogens-14-00253-s001.zip]

Archive with 1 entries (1 files):
- pathogens-3503798-supplementary.pdf
